# Supplementary material for: “It made me more confident that I have it under control”: Patient and provider perspectives on moving to a two-drug ART regimen in the United States and Spain
Source: PLoS One. 2020 May 1;15(5):e0232473. doi: 10.1371/journal.pone.0232473 (PMC7194407; doi:10.1371/journal.pone.0232473)
Supplement: S1 Data — (ZIP) [file pone.0232473.s001.zip]

Archive with 11 entries (8 files):
- 2DR interview guides/
- 2DR interview guides/2DR Guide_Provider_ENG.pdf
- __MACOSX/
- __MACOSX/2DR interview guides/
- __MACOSX/2DR interview guides/._2DR Guide_Provider_ENG.pdf
- 2DR interview guides/2DR Guide_Patient_SPA.pdf
- __MACOSX/2DR interview guides/._2DR Guide_Patient_SPA.pdf
- 2DR interview guides/2DR Guide_Patient_ENG.pdf
- __MACOSX/2DR interview guides/._2DR Guide_Patient_ENG.pdf
- 2DR interview guides/2DR Guide_Provider_SPA.pdf
- __MACOSX/2DR interview guides/._2DR Guide_Provider_SPA.pdf
